# Supplementary material for: Epstein-Barr Virus Genome Deletions in Epstein-Barr Virus-Positive T/NK Cell Lymphoproliferative Diseases
Source: J Virol. 2022 May 25;96(12):e00394-22. doi: 10.1128/jvi.00394-22 (PMC9215254; doi:10.1128/jvi.00394-22)
Supplement: Supplemental file 2 — Fig. S2. Download jvi.00394-22-s0002.xlsx, XLSX file, 0.1 MB [file jvi.00394-22-s0002.xlsx]

## Sheet: Sheet1
										241 EBVs	21 Paris samples	Type 2
									JM_NPC_biop_51
									JM_NPC_bru_51
									JM_LCL_IN
									JM_NPC_bru_L42
									JM_NPC_bru_38
									JM_NPC_bru_238
									JM_NKTYL_218.1
									JM_LCL_MU
									JM_NPC_bru_377
									JM_NPC_bru_L29
									JM_NPC_bru_L3
									JM_NPC_biop_238
									JM_LCL_SU
									JM_NPC_bru_L41
									JM_NPC_bru_L16
									JM_NPC_bru_L5
									JM_NPC_bru_178
									IMS_Saliva_231
									JM_NPC_bru_L2
									RK_LCL_H12
									RK_LCL_H16
									RK_LCL_H35
									RK_LCL_L12
									RK_LCL_L24
									JM_NPC_biop_162
									RK_LCL_L2
									RK_LCL_L5
									Wewak_2
									JM_NPC_bru_L4
									RK_LCL_L4
									1		UK
									RK_LCL_L19
									RK_LCL_L3
									ebv16	UK
									sLCL-IS2.01	Australia
									AH_Saliva_9316
									JM_NPC_bru_L7
									AG876
									sLCL-2.14
									sLCL-2.21
									sLCL-2.22
									16
									sLCL-2.15
									sLCL-1.18
									GK_BL16
									AFB1
									sLCL-2.16
									JM_Saliva_20
									6
									Cheptages
									BL36
									GK PUT
									Jijoye
									P3HR1 c16
									IMS_Saliva_204	Spain
									P11-871
									IMS_Saliva_120	England
									EBVaGC2
									LC1
									Akata
									EBVaGC7
									EBVaGC9
									EBVaGC4
									LC3
									EBVaGC3
									IMS_Saliva_243
									LC4
									EBVaGC6
									HKNPC2
									HKNPC1
									M81
									M81 gDNA
									HKNPC4
									HKNPC9
									C666.1imp
									HKNPC8
									HKNPC5
									HKNPC3
									GD2
									JM_NPC_bru_L47
									HL04	UK
									sLCL-IM1.05	Australia
									HL05	UK
									sLCL-IS1.13	UK
									HL09	UK
									sLCL-IM1.02	UK
									IMS_Saliva_71	England
									IMS_Saliva_193	Scotland
									10		England
									IMS_Saliva_52	England
									JC_040
									sLCL-IS1.15	Australia
									JC_V005
									JC_V006
									JC_002
									IMS_Saliva_177	England			India
									IMS Saliva 170				Sri Lanka
									IMS Saliva 248	England			India
									IMS_Saliva_31	England			India
									12				Pakistan
									17
									21
									BL37
									GK_BL18
									ebv14	England
									JW_BL17A
									HL01	England
									ebv30	UK
									sLCL-IM1.16	England
									EBVaGC1
									IMS_Saliva_12
									P1-812
									P12-1026
									P6-1751
									EBVaGC6
									JC_023
									HKN19
									HKN15
									Saliva 1	England
									AH_Saliva_8471
									P4-2274	England
									HKNPC6
									HKNPC7
									HKN14
									AH_Saliva_8489
									P2-1213
									P8-414
									P5-1294
									YCCEL1
									P3-2670
									P7-2634
									EBVaGC5
									VGO	Argentina
									P9-2631
									JM_NKTLY_96.1
									JM_NKTLY_98.1
									JM_NPC_bru_L37
									AH_Saliva_9077
									GD1
									IMS Saliva 49
									LC2
									D3201.2
									AH_Saliva_8192
									sLCL-1.12
									ebv13	UK
									sLCL-1.19
									RPF	Argentina
									Mak 1
									Makau
									M-ABA
									P4-T1	Australia
									GK_Farage
									sLCL-IM1.09	Australia
									sLCL-IS1.20	Australia
									sLCL-IS1.12	Australia
									IMS_Saliva_9	Poland
									IMS_Saliva_70	England
									sLCL-IS1.19	Australia
									IMS_Saliva_220	England
									P1-T1	Australia
									ebv6	UK
									ebv21	UK
									K4413-Mi
									sLCL-IS1.14	Australia
									ebv31	UK
									sLCL-IM1.17	Australia
									ebv19	UK
									HU11393
									H03753A
									JC_037
									2
									GK_BL72
									JWBL121B
									JM_Saliva_18
									JM_Saliva_5
									FNR	Argentina
									CV-ARG	Argentina
									DF_Tonsil_T49	Argentina
									DF_Tonsil_T47	Argentina
									sLCL-1.09
									sLCL-1.24
									sLCL-1.05
									sLCL-1.07
									sLCL-1.13
									JM Saliva 33
									K4123-Mi
									GK_LY47
									CCH	Argentina
									MP	Argentina
									19		Argentina
									SCL	Argentina
									GK_RUDU
									7
									pLCL-TRL1-pre
									H002213
									ebv8	UK
									11
									H018436D
									H058015C
									NC007605
									X50-7
									IMS Saliva 162	UK
									IMS Saliva 10	UK
									sLCL-IS1.04	UK
									P2-T1	Australia
									sLCL-IS1.18	UK
									GK BL36
									JW_BL43B
									GK_BL42
									GK_BL44
									14
									JM_NPC_biop_27
									9
									pLCL-TRL595
									sLCL-IS1.06	UK
									18
									GK_BL60
									5
									8
									20
									ebv15	UK
									JM_LCL_IK
									ebv17	UK
									IMS Saliva 6	UK
									HL08	UK
									HL02	UK
									sLCL-IS1.01	Australia
									JC_030-18
									JC_030-29
									IMS_Saliva_250
									3		UK
									15		UK
									ebv23	UK
									ebv22	UK
									ebv27	UK
									HL11	UK
									13		UK
									P3-T1	Australia
									L591	Germany
									4		UK
									sLCL-IS1.11	Australia
									sLCL-IS1.03	Australia
									ebv9	UK
									sLCL-IS1.10	Australia
									ebv25	UK
									sLCL-IS1.08	Australia
									GK_BL67
									ebv7	UK
									Daudi
									sLCL-1.17
									GK_Akuba
									sLCL-1.04
									sLCL-BL1.03
									Mutu
									sLCL-1.06
									sLCL-1.10
									GK_LY65
									sLCL-1.11
									sLCL-1.02
									sLCL-BL1.20
									sLCL-1.08
									sLCL-1.07
